# Supplementary material for: Effect of nonpharmacological interventions on poststroke depression: a network meta-analysis
Source: Front Neurol. 2024 Apr 5;15:1376336. doi: 10.3389/fneur.2024.1376336 (PMC11027129; doi:10.3389/fneur.2024.1376336)
Supplement: Supplementary file 1 [file Data_Sheet_1.zip]

Archive with 8 entries (8 files):
- Data Sheet 1/Appendix 1-Search strategy.DOCX
- Data Sheet 1/Appendix 2-Risk of bias summary.pdf
- Data Sheet 1/Appendix 3.1.Funnel plots.pdf
- Data Sheet 1/Appendix 3.2.Funnel plots.pdf
- Data Sheet 1/Appendix 4-Heterogeneity .XLSX
- Data Sheet 1/Appendix 6-Each intervention.xlsx
- Data Sheet 1/Appendix5.1.Direct comparisons.pdf
- Data Sheet 1/Appendix5.2.Direct comparisons.pdf
