# Supplementary material for: Effect of nonpharmacological interventions on poststroke depression: a network meta-analysis
Source: Front Neurol. 2024 Apr 5;15:1376336. doi: 10.3389/fneur.2024.1376336 (PMC11027129; doi:10.3389/fneur.2024.1376336)
Supplement: Supplementary file 1 [file Data_Sheet_1.zip › Data Sheet 1/Appendix 4-Heterogeneity .XLSX]

## Sheet: Sheet1
Outcomes	Design-based Q statistic, comparisons, and overall statement	Q statistic	Degree of freedom	P-value
CFR	Design-specific decomposition of within-designs Q statistic
	COT VS MUT	65.69	7	＜0.0001
	AAMT VS ACA	46.43	2	＜0.0001
	CBI VS COT	38.18	5	＜0.0001
	COT VS MBSR	8.12	1	0.0044
	AAMT VS COT	8.45	2	0.0146
	AAMT VS ACA VS MUT	1.94	2	0.3799
	COT VS VR	0.01	1	0.9074
	ACMT VS COT	0	1	0.9886
	Between-designs Q statistic after detaching of single designs
	AAMT VS ACA VS MUT	7.85	4	0.0974
	AAMT VS COT	35.28	5	＜0.0001
	COT VS MUT	47.75	5	＜0.0001
	CBI VS MUT	48.67	5	＜0.0001
	CBI VS COT	48.67	5	＜0.0001
	AAMT VS ACA	57.5	5	＜0.0001
	ACA VS COT	58.16	5	＜0.0001
	AAMT VS ACA VS COT	56.21	4	＜0.0001
	Q statistic to assess consistency under the assumption of a full design-by-treatment interaction random effects model vs between designs Q statistic,9.87; degree of freedom, 6; p-value, 0.1484; tau.within, 0.6527; tau².within, 0.4261.
Outcomes	Design-based Q statistic, comparisons, and overall statement	Q statistic	Degree of freedom	P-value
PSQI	Design-specific decomposition of within-designs Q statistic
	AAMT VS ACA	0.74	1	0.3895
	Between-designs Q statistic after detaching of single designs
	AAMT VS ACA	0.02	1	0.8957
	AAMT VS COT	0.33	1	0.5656
	COT VS MUT	0.33	1	0.5656
	AAMT VS ACA VS MUT	0	0	#REF!
	Q statistic to assess consistency under the assumption of a full design-by-treatment interaction random effects model vs between designs Q statistic,0.33; degree of freedom, 2; p-value, 0.8475; tau.within, 0; tau².within, 0.

## Sheet: Sheet2
AE:CG 39.20 9 < 0.0001
AE:CG:RT 41.66 8 < 0.0001
CG:OE 49.01 9 < 0.0001
AE:OE 49.01 9 < 0.0001
AE:ME 53.46 9 < 0.0001
CG:MI 54.29 9 < 0.0001
CG:ME:MI:YG 50.15 7 < 0.0001
CG:ME 59.16 9 < 0.0001
AE:ME:RE 57.14 8 < 0.0001
CG:SE:YG 57.57 8 < 0.0001
RE:RT 61.00 9 < 0.0001
