# Supplementary material for: Effect of nonpharmacological interventions on poststroke depression: a network meta-analysis
Source: Front Neurol. 2024 Apr 5;15:1376336. doi: 10.3389/fneur.2024.1376336 (PMC11027129; doi:10.3389/fneur.2024.1376336)
Supplement: Supplementary file 1 [file Data_Sheet_1.zip › Data Sheet 1/Appendix 6-Each intervention.xlsx]

## Sheet: Sheet1
Intervention name	Define	Reference
Baduanjin (BDJ)	Baduanjin is a fitness qigong that can be recuperated. It is composed of eight movements, and its operation feasibility is high. Baduanjin can dredge the meridians, qi, and blood and regulate the viscera of the whole body by regulating the body, regulating the heart, and elevating the body.	Zhuang Yongling. Study on Baduanjin alleviating cancer-related fatigue in breast cancer patients [D]. Shandong: Qingdao University,2021.
Acupoint acupuncture + music therapy(AAMT)	A joint intervention of Acupoint acupuncture and music therapy
Cognitive behavioral therapy(CBT)	considered the treatment of choice by the American Academy of Sleep Medicine, combines cognitive therapy, stimulus control,sleep restriction, sleep hygiene, and relaxation to improve sleep outcomes, with demonstrated efficacy in survivors of cancer.	1.Trauer JM, Qian MY, Doyle JS, et al: Cognitive behavioral therapy for chronic insomnia: A systematic review and meta-analysis. Ann Intern Med 163:191-204, 2015 2. Morin CM, Bootzin RR, Buysse DJ, et al:Psychological and behavioral treatment of insomnia:Update of the recent evidence (1998-2004). Sleep 29:1398-1414, 2006 3. Morin CM, Hauri PJ, Espie CA, et al: Non pharmacologic treatment of chron…
Music therapy(MUT)	Patients were given music to play every day to activate cortical areas of the brain.Music intervention can be roughly divided into active participation and passive listening, the active is to guide patients to directly participate in musical activities, such as playing Musical Instruments, singing and creating music, and the passive is the problem.People listen to music played or played by a musi…	Chen Bifang, Chen Jing, Peng Shanling et al. Fatigue research progress of non-drug intervention after stroke [J]. Chinese and foreign medical research, 2024, 22 (3) : 181-184. The DOI: 10.14033 / j.carol carroll nki CFMR. 2024.03.046.
Empathy technique(EMT)	Empathy technology focuses on patients' psychological problems, using relevant knowledge and own experience，Analyze their true feelings, and implement reasonable feedback, so that patients get emotional fullness.Foot, and then improve their bad psychological emotions.	Zhou Yun, Wu Shixin. Effects of empathy techniques on depression and cognitive function in stroke patients [J]. Chinese Journal of Gerontology,2016,36(04):855-856.
Acupoint acupuncture(ACA)	Acupoint acupuncture is a method of acupuncture therapy that regulates qi and blood, balances Yin and Yang, and promotes the body's self-healing ability by applying acupuncture to specific acupoints on the human body
Cognitive behavioral therapy + acupoint acupuncture (CBTA)	A joint intervention of Cognitive behavioral interventio and acupoint acupuncture
Neuromuscular electrical stimulation (NMES)	Neuromuscular electrical stimulation uses the patient's own EMG feedback instrument, which has the function of biofeedback, cognitive relearning, promoting proprioceptive recovery, and promoting the formation of correct motor response through the combination of reflex and voluntary movement.	Huang Aihua, LU Liuyi, HE Jing et al. Neuromuscular electrical stimulation in patients with convalescence cerebral apoplexy depression [J]. The influence of the nurse gastroenterol, 2012, 27 (16) : 1479-1480. The DOI: 10.16821 / j.carol carroll nki HSJX. 2012.16.017.
Team positive psychotherapy(TEPP)	Psychologists, geriatrics experts, nursing experts and 3 leading nurses formed a group psychological therapy plan making team to develop a group psychological therapy plan by referring to a large number of literatures and combining the psychological characteristics of stroke patients.	Li Meng, GUO Yuanli, Wang Aixia et al. Effect of group positive psychotherapy on cognitive function and emotion in elderly patients with post-stroke depression [J]. International journal of psychiatry, 2020,47 (4) : 812-814 + 821. DOI: 10.13479 / j.carol carroll nki jip. 2020.04.049.
Music therapy + positive psychological intervention(MTP)	A joint intervention of Music therapy and positive psychological intervention
Narrative care + acupressure(NCA)	A joint intervention of Narrative care and acupressure
Acupressure + music therapy(ACMT)	A joint intervention of Acupressure and music therapy
Mindfulness-Based Stress Reduction(MBSR)	Mindfulness-based stress reduction, a popular psychological intervention around the world, helps adjust participants' self-perception and mental health through focusing attention, mindfulness meditation, adjusted cognition and adaptive learning techniques.	BUNJAK A,ČERNE M,SCHÖLLY E L.Exploring the past,present,and future of the mindfulness field:a multitechnique bibliometric review［J］.Front Psychol，2022，13：792599.
Acupoint acupuncture + auricular sticking(AAAS)	A joint intervention of Acupoint acupuncture and auricular sticking
Acceptance and commitment therapy(ACT)	acceptance and commitment therapy is the third generation of emerging behavioral therapy derived from the combination of functional situationism and relational framework theory. Its purpose is to improve the psychological flexibility of individuals, so that when they are affected by negative emotions, they can not only reduce self-control and verbal avoidance through the process of mindfulness ac…	HAYESSC,LUOMAJB,BONDFW,etal.Acceptanceand commitmenttherapy:model,processes and outcomes [J].BehaviourResearchandTherapy,2006,44(1):1-25. Lin Shuli, NONG Jiejin, QIN Fengfei et al. A meta-analysis of the effect of acceptance and commitment therapy on cancer patients [J]. Evidence-based Nursing, 2024, 10 (04): 571-576.
Conventional therapy (COT)	Routine care and treatment by a nurse or doctor.
Virtual reality technology (VR)	VR technology refers to the user through a variety of sensor devices, immerse themselves in the virtual environment generated by the computer, and can interact with the virtual environment. VR technology has three characteristics: immersion, interactivity and imagination	Mai Wangxiang, Zhang Zhaoxia. Application of virtual reality technology in gait rehabilitation of stroke patients [J]. Chinese Rehabilitation Theory and Practice,2016,22(4) : 433. (in Chinese)
